# Supplementary material for: The Core Proteome and Pan Proteome of Salmonella Paratyphi A Epidemic Strains
Source: PLoS One. 2014 Feb 24;9(2):e89197. doi: 10.1371/journal.pone.0089197 (PMC3933413; doi:10.1371/journal.pone.0089197)
Supplement: Attachment S1 — Spots counting parameter for 2-DE map using PDQuest software. (SDX) [file pone.0089197.s011.sdx]

<?xml version="1.0" encoding="utf-8" standalone="yes"?>
<spot_detection_parameters>
<version version_number="1.000000"/>
<image_preparation>
<speckle_filter enable_speckle_filter="no" speckle_sensitivity="50.000000"/>
<image_smoothing enable_image_smoothing="yes" smooth_filter="Power Mean" smooth_kernel_size="3x3"/>
<background_subtraction enable_background_subtraction="yes" background_method="Floating Ball" background_radius="97"/>
<streak_removal enable_vertial_streak_removal="no" vertical_streak_radius="97" enable_horizontal_streak_removal="no" horizontal_streak_radius="97"/>
</image_preparation>
<spot_detection sensitivity="12.406426" size_scale="5" min_peak="2709" min_spot_diam_mm="0.423333" xy_method="yes" same_number_of_spots="yes" spot_count="1092"/>
</spot_detection_parameters>
